# Supplementary material for: Self-Reported Medication Adherence Measured with Morisky Scales in Rare Disease Patients: A Systematic Review and Meta-Analysis
Source: Healthcare (Basel). 2023 May 31;11(11):1609. doi: 10.3390/healthcare11111609 (PMC10253179; doi:10.3390/healthcare11111609)
Supplement: Supplementary file 1 [file healthcare-11-01609-s001.zip]

Archive with 1 entries (1 files):
- healthcare-2327421-supplementary.pdf
